# Supplementary material for: Genome-wide CRISPR/Cas9 library screen identifies C16orf62 as a host dependency factor for porcine deltacoronavirus infection
Source: Emerg Microbes Infect. 2024 Sep 2;13(1):2400559. doi: 10.1080/22221751.2024.2400559 (PMC11404382; doi:10.1080/22221751.2024.2400559)
Supplement: Supplemental Material [file TEMI_A_2400559_SM8167.xlsx]

## Sheet: Supplementary Data 1
Supplementary Table1. Primer pairs and sgRNAs targeting sequences used in this study.
Name	Sequence	Notes
PDCoV-qPCR-F	ATCGACCACATGGCTCCAA	for real-time quantitative PCR assay
PDCoV-qPCR-R	CAGCTCTTGCCCATGTAGCTT
PDCoV-qPCR-（Probe）	CACACCAGTCGTTAAGCATGGCAAGCT
pQCXIP-C16orf62-V5-CDS-1F	ATCCGCGGCCGCACCATGGAGGGGGCGGGGTCTGGAA	for construction of overexpression vector
pQCXIP-C16orf62-V5-CDS-1R	AGGTTTGCCGGATCCGAGAGTGACCGAGTGTCCCAGGAAC
pQCXIP-C16orf62-V5-CDS-2F	GGATCCGGCAAACCTATTCCTAATCCACTGCTCGGACTCGACAGC
pQCXIP-C16orf62-V5-CDS-2R	GGTATTTTCTCCTTACGCATCTGTGCGGTATTTCACACCGCATAT
pQCXIP-C16orf62-V5-CDS-3F	TAAGGAGAAAATACCGCATCAGGCGCTCTTCCGCTTCCTC
pQCXIP-C16orf62-V5-CDS-3R	TGGTGCGGCCGCGGATCAATTCCTGCAGGTCCGTTCCAAT
pQCXIP-C16orf62-flag-CDS-1F	ATCCGCGGCCGCACCATGGAGGGGGCGGGGTCTGGAAGGGCAAAT
pQCXIP-C16orf62-flag-CDS-1R	AGAGCCTCCACCCCCGAGAGTGACCGAGTGTCCCAGG
pQCXIP-C16orf62-flag-CDS-2F	GGGGGTGGAGGCTCTGATTACAAGGATGACGACGATAAGT
pQCXIP-C16orf62-flag-CDS-2R	GGTGCGGCCGCGGATCAATTCCTGCAGGTCCGTTC
pQCXIP-APN-CDS-flag-1F	ATCCGCGGCCGCACCATGGCCAAGGGATTCTACATTTCCA
pQCXIP-APN-CDS-flag-1R	AGAGCCTCCACCCCCGGATCCACGCGGAACCAGGCTGTGC
pQCXIP-APN-CDS-flag-2F	GGGGGTGGAGGCTCTGATTACAAGGATGACGACGATAAGT
pQCXIP-APN-CDS-flag-2R	GCCCTCCCGTATCGTAGTTATCTACACGACGGGGAGT
pQCXIP-APN-CDS-flag-3F	AGTGAGGCACCTATCTCAGCGATCTGTCTATTTCGTTCATCCA
pQCXIP-APN-CDS-flag-3R	GGTGCGGCCGCGGATCAATTCCTGCAGGTCCGTTC
pQCXIP-APN-CDS-HA-1F	ATCCGCGGCCGCACCATGGCCAAGGGATTCTACAT
pQCXIP-APN-CDS-HA-1R	AACATCATATGGATAGGATCCACGCGGAACCAGGC
pQCXIP-APN-CDS-HA-2F	TATCCATATGATGTTCCAGATTATGCTGGGTGAGCG
pQCXIP-APN-CDS-HA-2R	AGTTTTCGTTCCACTGAGCGTCAGACCCCGTAGAAA
pQCXIP-APN-CDS-HA-3F	TCGGAAAAAGAGTTGGTAGCTCTT
pQCXIP-APN-CDS-HA-3R	GGTGCGGCCGCGGATCAATTCCTGCAGGTCCGTTC
PK1 C16orf62 KO-F	AGTGGCCGTGTCGCTCCCTT	for identifying the genotype of knock out cells
PK1 C16orf62 KO-R	GGAAGCAGCAGCAGTTTCCAGGATCTA
ST C16orf62 KO-F	AGCCGCAGTTAGCGTCCGATACCCC
ST C16orf62 KO-R	TAGCCAAGTCTCCCATTCTCTGCAT
APN KO-F	AGCCTGGTCCGAAGCTGCCC
APN KO-R	TACCAGCTCAGTCCTGTCGATCT
FAM150A KO-F	CAGATCTACGGCCGCTCCCGCG
FAM150A KO-R	CCCGCAGTATCCCATCCATCCT
ITGB2 KO-F	GCACAGCCCTATGGCAGGGCA
ITGB2 KO-R	CTCTACTGTCTGTCTGTCCCTCT
C16orf62-sgR-F (LLC-PK1)	ttggCAAAGAAAGTGAGCCGGAAG	for construction of lentivirus sgRNA expression vectors
C16orf62-sgR-R(LLC-PK1)	aaacCTTCCGGCTCACTTTCTTTG
C16orf62-sgR-F (ST)	ttggTCTGGAAGGGCAAATTGGGC
C16orf62-sgR-R(ST)	aaacGCCCAATTTGCCCTTCCAGA
APN-sgR-F	ttggGGTAGGCGGTACCGGTTCCA
APN-sgR-R	aaacTGGAACCGGTACCGCCTACC
FAM150A-sgR-F	ttggCCACAACACGCGCGTCCCTG
FAM150A-sgR-R	aaacCAGGGACGCGCGTGTTGTGG
ITGB2-sgR-F	ttggTGGTGGGCCTGCTCACCCTC
ITGB2-sgR-R	aaacGAGGGTGAGCAGGCCCACCA
C16orf62-sgR（LLC-PK1)	CAAAGAAAGTGAGCCGGAAGGGG	for generating candidate genes knockout cell lines, underline represents PAM sequence
C16orf62-sgR（ST）	TCTGGAAGGGCAAATTGGGCTGG
APN-sgR	GGTAGGCGGTACCGGTTCCAGCC
FAM150A-sgR	CCACAACACGCGCGTCCCTGCGG
ITGB2-sgR	TGGTGGGCCTGCTCACCCTCCGG
pQCXIP-C16orf62-HB-flag-CDS1-1F	ATCCGCGGCCGCACCATGGAGGGGGCGGGGTCAGGAAGAGCCAACTGGGCCGGAGGTCCC	for the construction of the C16orf62 rescue vector for ST-C16orf62 knockout cell lines.
pQCXIP-C16orf62-HB-flag-CDS1-1R	AGAGCCTCCACCCCCGAGAGTGACCGAGTGTCCCAGG
pQCXIP-C16orf62-HB-flag-CDS1-2F	GGGGGTGGAGGCTCTGATTACAAGGATGACGACGATAAGT
pQCXIP-C16orf62-HB-flag-CDS1-2R	GGGACCTCCGGCCCAGTTGGCTCTTCCTGACCCCGCCCCCTCCATGGTGCGGCCGCGGAT
